# Supplementary material for: Potassium Fulvate Alleviates Salt–Alkali Stress and Promotes Comprehensive Growth of Oats in Saline–Alkali Soils of the Qaidam Basin
Source: Plants (Basel). 2025 Jun 28;14(13):1982. doi: 10.3390/plants14131982 (PMC12251709; doi:10.3390/plants14131982)
Supplement: Supplementary file 1 [file plants-14-01982-s001.zip]

Archive with 1 entries (1 files):
- plants-3686105-supplementary.pdf
